# Supplementary material for: Lysyl Oxidase in Ectopic Cardiovascular Calcification: Role of Oxidative Stress
Source: Antioxidants (Basel). 2024 Apr 26;13(5):523. doi: 10.3390/antiox13050523 (PMC11118817; doi:10.3390/antiox13050523)
Supplement: Supplementary file 1 [file antioxidants-13-00523-s001.zip]

Archive with 1 entries (1 files):
- antioxidants-2942031-supplementary.pdf
